# Supplementary material for: Oxidative Stability of Sunflower Oil: Effect of Blending with an Oil Extracted from Myrtle Liqueur By-Product
Source: Antioxidants (Basel). 2025 Feb 28;14(3):300. doi: 10.3390/antiox14030300 (PMC11939490; doi:10.3390/antiox14030300)
Supplement: Supplementary file 1 [file antioxidants-14-00300-s001.zip]

Archive with 1 entries (1 files):
- antioxidants-3479391-supplementary.pdf
